# Supplementary material for: Anti-PTK7 Monoclonal Antibodies Exhibit Anti-Tumor Activity at the Cellular Level and in Mouse Xenograft Models of Esophageal Squamous Cell Carcinoma
Source: Int J Mol Sci. 2022 Oct 13;23(20):12195. doi: 10.3390/ijms232012195 (PMC9603586; doi:10.3390/ijms232012195)
Supplement: Supplementary file 1 [file ijms-23-12195-s001.zip]

Archive with 1 entries (1 files):
- ijms-1899014-supplementary.pdf
